# Supplementary material for: Baseline gene expression in BALB/c and C57BL/6 peritoneal macrophages influences but does not dictate their functional phenotypes
Source: Exp Biol Med (Maywood). 2025 Jan 3;249:10377. doi: 10.3389/ebm.2024.10377 (PMC11740880; doi:10.3389/ebm.2024.10377)
Supplement: Supplementary file 1 [file Table1.xlsx]

## Sheet: 2022_mice_only
Table S2. Genes with differential basal expression in BALB/c macrophages relative to C57BL/6 macrophages
ID	Symbol	Product	Log2 FC	FC	P value
XM_017317737.1	H2-Ea-ps	histocompatibility 2, class II antigen E alpha, pseudogene, transcript variant X1	12.219	4767.32	5.69271e-29
NR_015554.2	AI506816	expressed sequence AI506816, transcript variant 1	11.7882	3536.74	3.0541e-19
XR_866202.1	Gm39813	predicted gene, 39813	10.087	1087.65	1.26785e-13
NM_001102607.1	Col6a6	collagen, type VI, alpha 6, transcript variant 1	9.69855	830.91	2.00325e-12
XM_017321205.1	LOC108169043	MLV-related proviral Env polyprotein, transcript variant X3	9.09116	545.396	1.2644e-10
NR_033540.1	F630042J09Rik	RIKEN cDNA F630042J09 gene	8.26171	306.918	2.89769e-08
NM_031367.1	Ifi44l	interferon-induced protein 44 like	8.14685	283.43	1.3425e-22
NM_133222.3	Adgrl4	adhesion G protein-coupled receptor L4	7.94876	247.066	2.35027e-26
NM_008199.2	H2-Bl	histocompatibility 2, blastocyst	7.53607	185.602	4.28099e-185
NM_011516.2	Sycp1	synaptonemal complex protein 1	7.32382	160.209	1.19862e-05
XM_011247418.1	Gm41844	predicted gene, 41844	7.20948	148.002	9.537e-84
NM_028886.1	Lrguk	leucine-rich repeats and guanylate kinase domain containing	6.9237	121.407	1.64514e-05
NM_133764.3	Atp6v0e2	ATPase, H+ transporting, lysosomal V0 subunit E2	6.67937	102.492	0.000237898
NM_175666.2	Hist2h2bb	histone cluster 2, H2bb	6.66028	101.145	0.000300963
NM_019928.1	Klk4	kallikrein related-peptidase 4 (prostase, enamel matrix, prostate)	6.33754	80.8702	0.00097898
NM_001033446.2	Arl14epl	ADP-ribosylation factor-like 14 effector protein-like	6.14013	70.5282	0.00266227
NM_007756.3	Cplx1	complexin 1	6.13399	70.2286	0.00284615
XR_378297.2	Gm29796	predicted gene, 29796	6.11774	69.4422	0.0042477
NM_001136058.2	Crmp1	collapsin response mediator protein 1, transcript variant 1	6.07675	67.497	0.00374443
XM_017321217.1	Gm42102	predicted gene, 42102, transcript variant X1	6.07342	67.3411	0.000859573
XR_001779006.1	Col6a4	collagen, type VI, alpha 4, transcript variant X1	5.90743	60.0224	0.00985324
NM_007745.4	Cort	cortistatin	5.70876	52.3007	6.01765e-13
XR_869119.1	Gm38539	predicted gene, 38539	5.61634	49.0555	0.0291402
NM_016669.1	Crym	crystallin, mu	5.56324	47.2827	8.12483e-12
NM_001101656.2	Cd300ld4	CD300 molecule like family member D4	5.50161	45.3053	0.0165244
NM_001081971.1	Ankrd63	ankyrin repeat domain 63	5.49582	45.1239	0.0431638
NM_001327860.1	Magohb	mago homolog B, exon junction complex core component, transcript variant 2	5.48876	44.9035	2.709e-15
XM_017313740.1	Gm32742	predicted gene, 32742	5.47237	44.3965	0.0104539
NR_002844.2	Tsix	X (inactive)-specific transcript, opposite strand	5.40327	42.3201	0.0470994
NR_110363.1	C330024D21Rik	RIKEN cDNA C330024D21 gene, transcript variant 2	5.39707	42.1385	0.0498132
XM_006502104.2	Alpk1	alpha-kinase 1, transcript variant X4	5.38036	41.6532	3.96343e-11
NR_045872.1	Gm9054	predicted gene 9054	5.27547	38.7324	2.25726e-17
XM_011243239.2	Gm40600	predicted gene, 40600	5.21331	37.0989	1.5232e-120
XM_017317278.1	Msh5	mutS homolog 5, transcript variant X1	5.158	35.7036	1.66722e-16
XM_017312713.1	Zfp868	zinc finger protein 868, transcript variant X1	5.10496	34.4149	3.01853e-17
XM_006496695.3	Cd244	CD244 natural killer cell receptor 2B4, transcript variant X1	5.01428	32.3184	0.000223125
XR_001782549.1	Gm41758	predicted gene, 41758	4.94227	30.7448	2.2895e-18
NM_025961.5	Gatm	glycine amidinotransferase (L-arginine:glycine amidinotransferase)	4.92223	30.3206	1.43978e-275
XM_017314882.1	Gm40814	predicted gene, 40814, transcript variant X1	4.90597	29.9808	0.00810393
NR_126460.1	4930597A21Rik	RIKEN cDNA 4930597A21 gene	4.84847	28.8093	1.44028e-05
XR_001780122.1	Gm12247	predicted gene 12247	4.82837	28.4108	8.05649e-14
XM_017321248.1	Gm31526	predicted gene, 31526	4.77425	27.3647	1.28077e-06
XM_017320492.1	Gm12666	predicted gene 12666	4.74866	26.8837	2.81426e-06
NR_002889.2	Gm5801	predicted pseudogene 5801	4.60466	24.3299	9.38175e-29
NM_001111119.1	Ccnb1ip1	cyclin B1 interacting protein 1	4.60001	24.2516	0.0220567
NM_011587.2	Tie1	tyrosine kinase with immunoglobulin-like and EGF-like domains 1	4.50102	22.6434	0.00298562
XM_017321420.1	Mnda	myeloid cell nuclear differentiation antigen, transcript variant X1	4.28019	19.4297	3.28619e-05
NR_033521.1	Tpsab1	tryptase alpha/beta 1, transcript variant 2	4.24774	18.9975	2.99425e-152
NM_008176.3	Cxcl1	chemokine (C-X-C motif) ligand 1	4.22638	18.7184	7.08831e-76
XR_001779676.1	Gm2539	predicted gene, 2539	4.16136	17.8935	4.69495e-12
NM_178199.2	Hist1h2bl	histone cluster 1, H2bl	4.13288	17.5437	2.86342e-14
XR_387815.3	Gm31223	predicted gene, 31223, transcript variant X7	4.07077	16.8045	0.00136069
NM_009813.2	Casq1	calsequestrin 1	4.04056	16.4562	2.22534e-08
XM_011241958.1	Gm40453	predicted gene, 40453	4.03092	16.3466	0.00547799
NM_021279.4	Wnt1	wingless-type MMTV integration site family, member 1	3.96314	15.5963	2.18869e-07
XR_385459.3	LOC102633627	tropomyosin alpha-4 chain pseudogene	3.85312	14.4512	6.77678e-20
XR_865673.1	Gm31493	predicted gene, 31493, transcript variant X5	3.84579	14.378	0.0112871
XR_001778123.1	LOC108167426	uncharacterized LOC108167426, transcript variant X3	3.81623	14.0864	7.25438e-14
XR_873492.1	Gm40960	predicted gene, 40960, transcript variant X1	3.81257	14.0507	0.017245
XM_006506234.2	Pianp	PILR alpha associated neural protein, transcript variant X1	3.78887	13.8218	0.0157985
NM_010401.4	Hal	histidine ammonia lyase	3.76087	13.5561	4.90806e-220
XM_017314883.1	Gm40814	predicted gene, 40814, transcript variant X2	3.67681	12.7888	5.78124e-40
NM_177157.4	Gchfr	GTP cyclohydrolase I feedback regulator	3.64629	12.5211	6.60309e-11
NR_040387.1	AI606473	expressed sequence AI606473	3.56584	11.842	1.80092e-35
XM_017317138.1	Shisa9	shisa family member 9, transcript variant X2	3.5017	11.3271	0.0042477
XM_011249366.2	Gm42078	predicted gene, 42078	3.489	11.2277	2.83547e-85
NM_001190436.1	Fau	Finkel-Biskis-Reilly murine sarcoma virus (FBR-MuSV) ubiquitously expressed (fox derived), transcript variant 3	3.45825	10.991	9.59026e-11
XM_011243103.1	Gm40595	predicted gene, 40595	3.41891	10.6954	7.65483e-37
NR_028101.1	Gm12191	predicted gene 12191	3.40385	10.5843	2.64267e-132
NM_007799.3	Ctse	cathepsin E	3.38394	10.4392	2.75419e-130
NM_009621.5	Adamts1	a disintegrin-like and metallopeptidase (reprolysin type) with thrombospondin type 1 motif, 1	3.364	10.2959	0.000467555
NM_001199967.1	Gm11127	predicted gene 11127	3.30472	9.88146	1.34922e-16
XM_017321218.1	Gm42102	predicted gene, 42102, transcript variant X2	3.26665	9.62407	7.07224e-19
XM_011241550.1	Gm40378	predicted gene, 40378	3.23712	9.42912	8.79667e-90
NM_130449.2	Colec12	collectin sub-family member 12	3.22374	9.34203	1.94188e-39
XM_011246162.2	Gm41476	predicted gene, 41476	3.21259	9.27014	5.72074e-74
NM_001271005.1	H2-T-ps	histocompatibility 2, T region locus, pseudogene	3.14159	8.82498	1.10028e-62
XM_011238926.2	Gm39743	predicted gene, 39743	3.11953	8.69106	3.23062e-14
XM_006509487.2	Zdhhc2	zinc finger, DHHC domain containing 2, transcript variant X2	3.10094	8.57977	1.14015e-05
XM_011248577.1	Gm42052	predicted gene, 42052	3.08169	8.46603	2.16856e-38
NM_026384.3	Dgat2	diacylglycerol O-acyltransferase 2	3.0748	8.42573	9.94426e-29
NR_003373.1	Gm15772	predicted gene 15772	3.07213	8.41014	1.21661e-98
NM_177664.5	Plppr4	phospholipid phosphatase related 4	3.05996	8.33949	0.0021538
XR_380009.2	Gm34425	predicted gene, 34425	3.05069	8.28609	1.18023e-21
NM_007800.2	Ctsg	cathepsin G	3.01718	8.09586	4.19175e-06
XM_973722.3	Gm7429	predicted pseudogene 7429	3.01175	8.06544	8.49979e-20
NM_001081072.1	Slc27a6	solute carrier family 27 (fatty acid transporter), member 6	2.99669	7.98165	1.24173e-56
NM_023456.3	Npy	neuropeptide Y	2.99468	7.97057	4.93097e-14
XM_006514904.3	Sfi1	Sfi1 homolog, spindle assembly associated (yeast), transcript variant X16	2.9636	7.80068	8.47269e-05
NM_008008.4	Fgf7	fibroblast growth factor 7	2.95922	7.77702	0.00226921
NM_053181.3	Pdxdc1	pyridoxal-dependent decarboxylase domain containing 1, transcript variant 1	2.94363	7.69345	1.22882e-42
NR_028592.1	Gm10069	predicted gene 10069, transcript variant 1	2.92785	7.60977	2.1383e-12
NM_001013741.1	Ddn	dendrin	2.92321	7.58533	0.00293633
XM_985134.6	Gm8210	predicted pseudogene 8210	2.87888	7.3558	3.27233e-104
XM_001474178.5	Gm2573	predicted gene 2573	2.85847	7.25247	3.97415e-16
XM_006508980.3	Ubxn8	UBX domain protein 8, transcript variant X1	2.83308	7.12595	1.0571e-09
NM_009767.2	Chic1	cysteine-rich hydrophobic domain 1	2.81208	7.02296	2.68108e-27
NR_126081.1	Mucl1	mucin-like 1, transcript variant 1, non-coding	2.81114	7.01841	1.6261e-09
NM_010259.2	Gbp2b	guanylate binding protein 2b	2.77774	6.85776	1.13801e-39
NM_013542.2	Gzmb	granzyme B	2.74198	6.68989	1.59387e-11
NM_013743.2	Pdk4	pyruvate dehydrogenase kinase, isoenzyme 4	2.65126	6.28218	2.13347e-07
XM_017313965.1	E030030I06Rik	RIKEN cDNA E030030I06 gene, transcript variant X1	2.64876	6.27126	6.34034e-06
XM_017314177.1	LOC108167806	uncharacterized LOC108167806	2.63112	6.19509	1.24899e-13
NM_175696.4	Pianp	PILR alpha associated neural protein, transcript variant 1	2.62725	6.17848	7.0475e-11
NM_027263.2	Apitd1	apoptosis-inducing, TAF9-like domain 1	2.62716	6.17808	8.04213e-20
NM_145598.2	Nxnl1	nucleoredoxin-like 1	2.57369	5.95332	0.0456461
XM_011243892.2	Smc6	structural maintenance of chromosomes 6, transcript variant X2	2.53545	5.79756	1.94676e-12
XM_017312540.1	Cacna1a	calcium channel, voltage-dependent, P/Q type, alpha 1A subunit, transcript variant X20	2.52308	5.74809	2.10597e-12
XR_869425.1	Gm40398	predicted gene, 40398	2.52047	5.7377	0.000383096
NM_053113.2	Rnase2a	ribonuclease, RNase A family, 2A (liver, eosinophil-derived neurotoxin)	2.49465	5.63591	0.0341441
XM_011250139.2	Gm42267	predicted gene, 42267	2.49039	5.61931	5.68561e-25
NM_177914.3	Dgkk	diacylglycerol kinase kappa	2.48098	5.58275	3.81667e-07
NR_033547.1	Gm10684	predicted gene 10684	2.46151	5.50793	0.0158033
XR_375857.2	Gm20627	predicted gene 20627	2.44956	5.46248	5.13929e-09
NM_010391.4	H2-Q10	histocompatibility 2, Q region locus 10	2.42465	5.36899	3.6946e-20
XR_001780142.1	LOC108167875	uncharacterized LOC108167875	2.40832	5.30855	1.04437e-26
NM_009627.1	Adm	adrenomedullin	2.40434	5.29394	2.12163e-11
NM_001254745.1	E030030I06Rik	RIKEN cDNA E030030I06 gene, transcript variant 2	2.37454	5.18569	2.98858e-08
NM_009452.2	Tnfsf4	tumor necrosis factor (ligand) superfamily, member 4	2.35809	5.1269	1.94589e-21
XM_006539426.2	LOC102638183	small nuclear ribonucleoprotein F	2.35491	5.11561	6.32626e-11
NM_019487.3	Hebp2	heme binding protein 2	2.30206	4.93163	0.00243654
NM_016800.3	Vti1b	vesicle transport through interaction with t-SNAREs 1B	2.3001	4.92491	9.7431e-35
XM_017314178.1	LOC108167809	uncharacterized LOC108167809	2.27822	4.85079	7.0727e-23
XR_168405.4	Gm4610	predicted gene 4610	2.26022	4.79066	2.78684e-21
NM_009705.3	Arg2	arginase type II	2.23834	4.71853	1.72129e-59
NM_027209.3	Ms4a6b	membrane-spanning 4-domains, subfamily A, member 6B	2.22288	4.66825	4.30697e-40
NM_024208.4	Echdc3	enoyl Coenzyme A hydratase domain containing 3	2.22218	4.66598	2.56301e-10
XM_017321856.1	Gm40363	predicted gene, 40363, transcript variant X1	2.19811	4.58878	5.57738e-13
NM_009366.4	Tsc22d1	TSC22 domain family, member 1, transcript variant 2	2.18235	4.53891	1.39182e-11
NM_007528.3	Bcl6b	B cell CLL/lymphoma 6, member B	2.17997	4.53143	4.42755e-05
NR_132443.1	Hist1h2al	histone cluster 1, H2al	2.16175	4.47459	1.42379e-10
XR_001783509.1	Gm14154	predicted gene 14154, transcript variant X1	2.15753	4.4615	0.0342651
XR_391237.2	Gm32029	predicted gene, 32029	2.14626	4.42678	4.77782e-14
NM_008532.2	Epcam	epithelial cell adhesion molecule	2.12897	4.37406	1.36621e-09
NM_178198.2	Hist1h2bj	histone cluster 1, H2bj	2.11464	4.33083	2.39998e-08
XR_872845.2	Gm40462	predicted gene, 40462	2.11004	4.31703	1.01502e-26
NM_178079.3	Pm20d1	peptidase M20 domain containing 1	2.0572	4.16178	0.0103145
NM_008681.2	Ndrg1	N-myc downstream regulated gene 1	2.04783	4.13483	3.1997e-35
NM_024257.1	Hdhd3	haloacid dehalogenase-like hydrolase domain containing 3	2.01975	4.05513	0.003077
NM_027828.2	Fam110c	family with sequence similarity 110, member C	1.96354	3.90018	2.41067e-10
NM_023537.5	Rab3b	RAB3B, member RAS oncogene family	1.96249	3.89733	0.000142956
NM_001177467.1	Gm7030	predicted gene 7030	1.9586	3.88684	2.5976e-29
XM_017315697.1	Gm41035	predicted gene, 41035	1.90417	3.74294	6.11381e-29
XM_017321233.1	LOC108169061	uncharacterized LOC108169061	1.89686	3.72401	6.50935e-13
XR_387847.3	Gm32854	predicted gene, 32854	1.89223	3.71208	0.0384014
NM_001166206.1	Erv3	endogenous retroviral sequence 3	1.8903	3.70713	2.72537e-06
XM_017312419.1	LOC108167415	uncharacterized LOC108167415	1.88757	3.70011	0.00348583
XR_385201.3	Gm8465	predicted gene 8465	1.86302	3.63769	4.87474e-09
NM_023734.3	Pi16	peptidase inhibitor 16	1.86078	3.63204	1.44929e-05
XM_017314749.1	2810021J22Rik	RIKEN cDNA 2810021J22 gene, transcript variant X1	1.85933	3.62839	0.0361464
NM_001166360.1	6030458C11Rik	RIKEN cDNA 6030458C11 gene, transcript variant 1	1.85875	3.62694	0.00147503
NM_175535.3	Arhgap20	Rho GTPase activating protein 20	1.85296	3.61241	0.000101861
NM_175665.2	Hist1h2bk	histone cluster 1, H2bk	1.84859	3.60148	2.1415e-09
NM_009518.2	Wnt10a	wingless-type MMTV integration site family, member 10A	1.84473	3.59185	0.031775
XM_017321857.1	Gm40367	predicted gene, 40367	1.82448	3.5418	0.0151244
NR_046048.1	Gm10677	predicted gene 10677	1.7958	3.47207	0.000152195
XR_379082.3	LOC102639683	uncharacterized LOC102639683	1.75319	3.37103	0.0190682
NM_008058.2	Fzd8	frizzled class receptor 8	1.74675	3.35602	2.72986e-07
NR_033629.1	BC021767	cDNA sequence BC021767	1.74588	3.354	5.33905e-08
NM_020509.3	Retnla	resistin like alpha	1.74092	3.34248	3.30439e-19
NM_001024945.1	Qsox1	quiescin Q6 sulfhydryl oxidase 1, transcript variant 1	1.73593	3.33094	4.59481e-15
XM_017318021.1	LOC108168376	protein NYNRIN-like, transcript variant X2	1.72438	3.30438	3.13477e-08
NR_038186.1	Snhg18	small nucleolar RNA host gene 18	1.71808	3.28999	6.76293e-06
NM_173014.1	Lpcat2	lysophosphatidylcholine acyltransferase 2	1.70516	3.26065	1.56077e-05
XR_866762.2	LOC102634483	60S ribosomal protein L29 pseudogene	1.70329	3.25644	3.1198e-19
NM_019563.2	Cited4	Cbp/p300-interacting transactivator, with Glu/Asp-rich carboxy-terminal domain, 4	1.69943	3.24773	5.09077e-07
NR_027818.1	1500011B03Rik	RIKEN cDNA 1500011B03 gene, transcript variant 2	1.69738	3.24312	9.86077e-05
NR_132130.1	Clec7a	C-type lectin domain family 7, member a, transcript variant 1, non-coding	1.69391	3.23532	5.7581e-05
XM_011238825.2	Slamf6	SLAM family member 6, transcript variant X7	1.68554	3.21661	0.00599987
XM_017316357.1	Plcb2	phospholipase C, beta 2, transcript variant X1	1.68039	3.20514	1.24654e-15
NM_009984.4	Ctsl	cathepsin L	1.63927	3.11507	4.21619e-11
NR_037190.1	Gm9855	predicted pseudogene 9855	1.62806	3.09097	3.31777e-19
NM_001040654.1	Cdkn2a	cyclin-dependent kinase inhibitor 2A, transcript variant 2	1.59848	3.02823	1.81839e-06
XR_001778025.1	Gm10693	predicted pseudogene 10693	1.57934	2.98832	4.38205e-10
NM_010101.4	S1pr3	sphingosine-1-phosphate receptor 3	1.57905	2.98773	8.18372e-06
NM_029865.2	Ocel1	occludin/ELL domain containing 1, transcript variant 1	1.57812	2.98581	0.00331429
NM_009303.2	Syngr1	synaptogyrin 1, transcript variant 1b	1.57268	2.97456	3.9742e-05
NR_027984.1	2810025M15Rik	RIKEN cDNA 2810025M15 gene	1.5573	2.94303	1.81271e-17
NM_026976.2	Fcmr	Fc fragment of IgM receptor	1.546	2.92007	4.96113e-16
XM_006500975.3	Ctss	cathepsin S, transcript variant X1	1.53972	2.90738	0.00293558
NR_028305.2	Tmem181c-ps	transmembrane protein 181C, pseudogene	1.53284	2.89355	4.95706e-23
NM_133238.5	Cd209a	CD209a antigen	1.52005	2.86801	8.12935e-22
NM_177789.4	Vsig4	V-set and immunoglobulin domain containing 4	1.50321	2.83473	1.70505e-17
NM_134141.4	Ciapin1	cytokine induced apoptosis inhibitor 1	1.50028	2.82897	0.0101054
NM_011082.3	Pigr	polymeric immunoglobulin receptor	1.48973	2.80836	0.000183423
XM_006531987.2	Scn4a	sodium channel, voltage-gated, type IV, alpha, transcript variant X2	1.48909	2.80712	3.32698e-05
NM_008321.2	Id3	inhibitor of DNA binding 3	1.48678	2.80263	4.11123e-13
XR_868470.1	Gm40315	predicted gene, 40315	1.48539	2.79994	0.0382191
NM_008518.2	Ltb	lymphotoxin B	1.47902	2.78759	2.1278e-09
XR_001778644.1	LOC108167548	40S ribosomal protein S2 pseudogene	1.47749	2.78464	4.2163e-19
XM_017321860.1	Gm40369	predicted gene, 40369	1.47558	2.78094	0.0305409
XM_017316502.1	Pdgfb	platelet derived growth factor, B polypeptide, transcript variant X1	1.456	2.74346	0.0372037
NM_033374.3	Dock2	dedicator of cyto-kinesis 2	1.44055	2.71425	0.00266227
NM_031880.3	Tnk1	tyrosine kinase, non-receptor, 1	1.43234	2.69885	4.959e-05
XM_006518384.1	Rcbtb2	regulator of chromosome condensation (RCC1) and BTB (POZ) domain containing protein 2, transcript variant X3	1.43106	2.69644	0.00162534
NM_025374.3	Glo1	glyoxalase 1, transcript variant 1	1.41577	2.66801	1.47031e-13
NM_029861.2	Cnrip1	cannabinoid receptor interacting protein 1	1.4126	2.66216	2.10568e-05
NM_172530.3	She	src homology 2 domain-containing transforming protein E	1.39918	2.63752	0.000904457
NR_037996.1	Hmga2-ps1	high mobility group AT-hook 2, pseudogene 1	1.38973	2.62029	3.25524e-08
NM_009712.3	Arsb	arylsulfatase B	1.3888	2.61861	2.17574e-12
NM_173740.3	Maoa	monoamine oxidase A	1.38284	2.60782	8.40533e-15
NR_015618.2	A930015D03Rik	RIKEN cDNA A930015D03 gene	1.37499	2.59366	1.77926e-05
NR_137282.1	Erdr1	erythroid differentiation regulator 1, transcript variant 1, non-coding	1.36894	2.5828	8.34556e-09
NM_001207021.1	Shisa8	shisa family member 8	1.36713	2.57957	4.07941e-08
NM_177843.3	Gm14461	predicted gene 14461	1.35191	2.5525	0.0038704
NM_021272.3	Fabp7	fatty acid binding protein 7, brain	1.3382	2.52837	4.3401e-10
NM_010176.4	Fah	fumarylacetoacetate hydrolase	1.32402	2.50362	1.89667e-05
XR_876628.1	Gm3255	predicted gene 3255	1.3208	2.49805	4.87474e-09
NM_029942.1	Prelid2	PRELI domain containing 2	1.31902	2.49497	0.00924317
NM_019861.1	Ctsf	cathepsin F	1.2994	2.46127	7.33611e-10
NM_207648.1	H2-Q6	histocompatibility 2, Q region locus 6	1.26788	2.40808	8.85456e-14
NM_026931.2	1810011O10Rik	RIKEN cDNA 1810011O10 gene	1.26343	2.40066	9.16199e-05
XM_017314070.1	LOC105244034	uncharacterized LOC105244034	1.26029	2.39543	0.00266227
XR_001781738.1	LOC108168256	uncharacterized LOC108168256	1.2379	2.35855	0.01456
NM_178699.4	B930041F14Rik	RIKEN cDNA B930041F14 gene	1.22306	2.33441	0.000514813
XR_001780315.1	LOC108167924	uncharacterized LOC108167924	1.21058	2.31431	0.00216799
NM_172647.2	F11r	F11 receptor	1.20041	2.29805	0.030997
XM_017314893.1	LOC108167918	uncharacterized LOC108167918	1.18345	2.27119	0.00195087
XR_001778449.1	Dhps	deoxyhypusine synthase, transcript variant X1	1.17681	2.26077	0.0357452
XR_872211.2	Gm33862	predicted gene, 33862	1.16245	2.23838	1.01398e-07
XM_017315325.1	LOC108168003	uncharacterized LOC108168003	1.15695	2.22986	0.0218976
NM_011404.3	Slc7a5	solute carrier family 7 (cationic amino acid transporter, y+ system), member 5	1.15525	2.22722	8.42452e-06
NR_131118.1	9630028I04Rik	RIKEN cDNA 9630028I04 gene	1.14519	2.21176	0.00621798
NM_001270646.1	Prob1	proline rich basic protein 1	1.13897	2.20223	0.0152389
NM_010726.2	Phyh	phytanoyl-CoA hydroxylase	1.1386	2.20167	1.13813e-07
NM_001304528.1	Gm4737	predicted gene 4737	1.13301	2.19316	8.46897e-07
NM_011161.5	Mapk11	mitogen-activated protein kinase 11	1.13277	2.1928	0.000965404
NM_145973.2	Ell3	elongation factor RNA polymerase II-like 3	1.13201	2.19164	0.0326271
XM_017321934.1	Adam8	a disintegrin and metallopeptidase domain 8, transcript variant X4	1.12832	2.18604	0.0425553
NM_010137.3	Epas1	endothelial PAS domain protein 1	1.12161	2.1759	3.55745e-09
NM_008495.2	Lgals1	lectin, galactose binding, soluble 1	1.11847	2.17116	2.14843e-06
NM_198425.2	Eid2	EP300 interacting inhibitor of differentiation 2	1.11023	2.1588	0.0152568
NM_026406.3	Rnf115	ring finger protein 115	1.10418	2.14977	0.04703
NM_001085518.1	Gm14085	predicted gene 14085	1.10027	2.14394	3.60176e-05
XM_011247898.2	Sp110	Sp110 nuclear body protein, transcript variant X2	1.07552	2.10748	0.0395398
NM_138672.2	Stab1	stabilin 1	1.07297	2.10375	0.00508883
NM_027873.2	Ubiad1	UbiA prenyltransferase domain containing 1	1.07079	2.10059	5.7581e-05
NR_015577.1	Ube2d-ps	ubiquitin-conjugating enzyme E2D, pseudogene	1.05058	2.07136	0.00184246
NM_011125.2	Pltp	phospholipid transfer protein	1.04609	2.06493	7.86609e-06
NM_009690.2	Cd5l	CD5 antigen-like	1.04309	2.06064	0.000194497
XR_389245.3	Cd300ld2	CD300 molecule like family member D2	1.03842	2.05398	0.00422025
NM_001143689.1	H2-Q4	histocompatibility 2, Q region locus 4	1.02215	2.03094	2.38014e-08
NM_009976.4	Cst3	cystatin C	0.994625	1.99256	0.000527228
NR_003966.1	Atp10d	ATPase, class V, type 10D, transcript variant 1, non-coding	0.992302	1.98936	8.18372e-06
NM_016933.3	Ptprcap	protein tyrosine phosphatase, receptor type, C polypeptide-associated protein	0.980349	1.97294	0.00657004
NM_026346.3	Fbxo32	F-box protein 32	0.963499	1.95003	0.00369034
NM_177260.2	Tmem154	transmembrane protein 154	0.961208	1.94694	0.000374531
NR_045346.1	Arhgap27os3	Rho GTPase activating protein 27, opposite strand 3	0.955254	1.93892	0.000880718
NM_018822.3	Sgsh	N-sulfoglucosamine sulfohydrolase (sulfamidase)	0.942485	1.92184	0.000111942
NM_025277.3	Gng10	guanine nucleotide binding protein (G protein), gamma 10	0.939118	1.91736	0.000563972
NM_010090.2	Dusp2	dual specificity phosphatase 2	0.937258	1.91488	0.0465938
NM_009983.2	Ctsd	cathepsin D	0.923671	1.89694	0.000574335
NM_011413.2	C4a	complement component 4A (Rodgers blood group)	0.916187	1.88712	0.00293558
NM_020486.2	Bcam	basal cell adhesion molecule	0.907727	1.87609	0.00357544
NM_019791.2	Maged1	melanoma antigen, family D, 1	0.897106	1.86233	0.0062629
NM_027817.3	Grap	GRB2-related adaptor protein	0.88746	1.84992	0.00774538
NR_037854.1	Atp6v0c-ps2	ATPase, H+ transporting, lysosomal V0 subunit C, pseudogene 2	0.872027	1.83023	0.00259603
NM_030701.3	Hcar2	hydroxycarboxylic acid receptor 2	0.865401	1.82185	0.0198068
XR_877175.2	LOC101055995	putative E3 ubiquitin-protein ligase UNKL pseudogene	0.85763	1.81206	0.0421446
NM_008175.4	Grn	granulin	0.853339	1.80668	0.0111113
NM_152803.4	Hpse	heparanase	0.852191	1.80524	0.000499537
NM_080419.2	Igsf8	immunoglobulin superfamily, member 8	0.836903	1.78621	0.0121151
NM_011952.2	Mapk3	mitogen-activated protein kinase 3	0.824743	1.77122	0.0275927
NM_010324.2	Got1	glutamic-oxaloacetic transaminase 1, soluble	0.813333	1.75727	0.046873
NM_172719.2	Gcn1l1	GCN1 general control of amino-acid synthesis 1-like 1 (yeast)	0.778447	1.71528	0.0465938
NM_010172.4	F7	coagulation factor VII	-0.834529	0.560766	0.0399316
NM_001311790.1	Ctsc	cathepsin C, transcript variant 2	-0.839064	0.559006	0.00870461
XM_006498860.3	Mertk	c-mer proto-oncogene tyrosine kinase, transcript variant X1	-0.884061	0.54184	0.0431805
NM_080559.1	Sh3bgrl3	SH3 domain binding glutamic acid-rich protein-like 3	-0.884147	0.541808	0.00240057
NR_102366.1	AW112010	expressed sequence AW112010	-0.899715	0.535993	0.017245
NM_008625.2	Mrc1	mannose receptor, C type 1	-0.918	0.529242	0.00103374
NM_010871.2	Naip6	NLR family, apoptosis inhibitory protein 6	-0.918318	0.529125	0.0326271
XR_001781583.1	Apobec3	apolipoprotein B mRNA editing enzyme, catalytic polypeptide 3, transcript variant X2	-0.930198	0.524786	0.00858888
NM_028595.4	Ms4a6c	membrane-spanning 4-domains, subfamily A, member 6C, transcript variant 1	-0.947365	0.518579	0.000807506
NM_001033380.3	Itpripl2	inositol 1,4,5-triphosphate receptor interacting protein-like 2	-0.950725	0.517372	0.00267332
NM_001177568.1	Zfp970	zinc finger protein 970	-0.962454	0.513183	0.00555727
NM_145624.4	Zfp709	zinc finger protein 709	-0.966114	0.511883	0.0255413
XM_017312562.1	F7	coagulation factor VII, transcript variant X1	-0.966832	0.511628	0.0226358
NM_028243.3	Prcp	prolylcarboxypeptidase (angiotensinase C)	-0.973291	0.509343	3.97639e-05
NM_009917.5	Ccr5	chemokine (C-C motif) receptor 5	-0.977166	0.507977	4.31438e-06
NM_001039646.2	Gbp10	guanylate-binding protein 10	-0.979541	0.507141	0.0395398
NM_010478.2	Hspa1b	heat shock protein 1B	-0.987176	0.504464	0.00365039
NM_001177399.1	Zfp971	zinc finger protein 971, transcript variant 1	-1.03231	0.488926	0.0201144
NM_011716.2	Wfs1	Wolfram syndrome 1 homolog (human)	-1.04392	0.485009	3.92484e-05
NM_008043.3	Frat1	frequently rearranged in advanced T cell lymphomas	-1.051	0.482632	0.0176051
XM_006509715.3	Tma16	translation machinery associated 16, transcript variant X1	-1.05815	0.480248	0.00433993
NM_007646.5	Cd38	CD38 antigen	-1.06306	0.478615	2.34596e-06
NM_001083955.1	Hba-a2	hemoglobin alpha, adult chain 2	-1.064	0.478306	0.0414176
XM_006509312.2	Msr1	macrophage scavenger receptor 1, transcript variant X2	-1.06916	0.476595	1.06149e-05
NM_010186.5	Fcgr1	Fc receptor, IgG, high affinity I	-1.07133	0.47588	0.000265365
XR_387186.3	Ikbke	inhibitor of kappaB kinase epsilon, transcript variant X6	-1.09547	0.467985	0.0321687
NM_001005865.3	Mtus1	mitochondrial tumor suppressor 1, transcript variant 4	-1.10535	0.464791	0.0465938
NM_028133.2	Egln3	egl-9 family hypoxia-inducible factor 3	-1.11459	0.461821	0.0399316
NR_028429.1	Thap6	THAP domain containing 6	-1.13295	0.455983	0.00128641
NM_009369.4	Tgfbi	transforming growth factor, beta induced	-1.14743	0.451429	3.54103e-06
NM_023258.4	Pycard	PYD and CARD domain containing	-1.14894	0.450956	1.25312e-09
NM_008218.2	Hba-a1	hemoglobin alpha, adult chain 1	-1.15069	0.450409	0.00355898
NM_008514.4	Lrp6	low density lipoprotein receptor-related protein 6	-1.15262	0.449809	2.53127e-09
NM_153510.3	Pilra	paired immunoglobin-like type 2 receptor alpha	-1.15566	0.448862	3.1443e-05
NM_011578.3	Tgfbr3	transforming growth factor, beta receptor III	-1.15992	0.447539	2.23964e-08
NM_029084.3	Slamf8	SLAM family member 8	-1.1776	0.442087	0.00120912
NR_028427.1	Mirt1	myocardial infarction associated transcript 1	-1.17832	0.441866	2.50678e-06
NM_133990.5	Il13ra1	interleukin 13 receptor, alpha 1	-1.19803	0.435869	5.11653e-08
NM_011426.3	Siglec1	sialic acid binding Ig-like lectin 1, sialoadhesin	-1.21735	0.430073	1.41454e-05
NR_003363.1	Gm6548	predicted gene 6548	-1.21983	0.429335	5.25879e-06
XR_388210.1	Gm31546	predicted gene, 31546	-1.23109	0.425996	0.0350484
NM_008909.2	Ppl	periplakin	-1.24676	0.421395	0.000375495
NM_013632.4	Pnp	purine-nucleoside phosphorylase	-1.26228	0.416884	2.83898e-13
NM_007574.2	C1qc	complement component 1, q subcomponent, C chain	-1.2947	0.407621	0.000162522
NM_145437.2	Cd300ld	CD300 molecule like family member d	-1.29897	0.406415	1.48697e-14
XR_001778477.1	Vps9d1	VPS9 domain containing 1, transcript variant X5	-1.29963	0.406232	0.0471468
NM_011296.2	Rps18	ribosomal protein S18	-1.31735	0.40127	4.25823e-11
NM_001199308.1	Gm14440	predicted gene 14440	-1.32891	0.39807	0.0029793
NR_132129.1	Gbp11	guanylate binding protein 11, transcript variant 1, non-coding	-1.33713	0.395807	0.000575514
NM_013521.2	Fpr1	formyl peptide receptor 1	-1.3533	0.391397	3.77472e-06
NM_020260.2	Arhgap31	Rho GTPase activating protein 31	-1.36328	0.388698	0.0143197
NM_010344.4	Gsr	glutathione reductase	-1.36429	0.388426	1.21673e-19
NM_029839.3	Trub1	TruB pseudouridine (psi) synthase family member 1, transcript variant 2	-1.3717	0.386436	0.0168291
NM_028803.4	Gbe1	glucan (1,4-alpha-), branching enzyme 1	-1.40073	0.378738	4.04067e-17
NM_013653.3	Ccl5	chemokine (C-C motif) ligand 5	-1.42846	0.371528	7.40952e-09
XM_006499557.2	Olfr1033	olfactory receptor 1033, transcript variant X2	-1.43122	0.370816	9.12666e-06
XM_006526273.3	Gypc	glycophorin C, transcript variant X1	-1.45971	0.363566	0.0252124
NM_008392.1	Acod1	aconitate decarboxylase 1	-1.46472	0.362305	1.60104e-11
XM_017320185.1	Dnajc11	DnaJ heat shock protein family (Hsp40) member C11, transcript variant X3	-1.47532	0.359653	0.0471468
NM_025451.2	Camk2n1	calcium/calmodulin-dependent protein kinase II inhibitor 1	-1.49275	0.355334	0.0233216
NM_012054.4	Aoah	acyloxyacyl hydrolase, transcript variant 1	-1.52277	0.348017	6.999e-10
NM_175026.3	Pyhin1	pyrin and HIN domain family, member 1	-1.53143	0.345933	2.70382e-20
NM_010260.1	Gbp2	guanylate binding protein 2	-1.5373	0.344529	2.27426e-11
NM_016701.3	Nes	nestin	-1.54901	0.341744	0.000219181
NM_026725.2	Dusp23	dual specificity phosphatase 23	-1.55974	0.339212	9.26651e-09
NM_139138.3	Adgre4	adhesion G protein-coupled receptor E4	-1.59632	0.330719	1.43999e-11
NM_001310331.1	Ms4a4a	membrane-spanning 4-domains, subfamily A, member 4A	-1.60256	0.329293	0.000686943
NM_011171.2	Procr	protein C receptor, endothelial	-1.60366	0.329041	4.841e-09
NM_001327821.1	Creb5	cAMP responsive element binding protein 5, transcript variant 1	-1.65836	0.316798	7.86597e-07
XR_387861.1	Gm33877	predicted gene, 33877	-1.6943	0.309004	0.0453955
NM_030712.4	Cxcr6	chemokine (C-X-C motif) receptor 6	-1.70219	0.307319	5.77709e-08
XM_006508884.3	Cdc16	CDC16 cell division cycle 16, transcript variant X3	-1.71141	0.30536	0.00202487
NM_009778.3	C3	complement component 3	-1.7122	0.305195	0.01456
NR_045187.1	4833417C18Rik	RIKEN cDNA 4833417C18 gene	-1.71647	0.304293	0.0171171
NM_172488.2	Lacc1	laccase (multicopper oxidoreductase) domain containing 1	-1.72032	0.303481	7.04773e-27
NM_001008700.3	Il4ra	interleukin 4 receptor, alpha	-1.72679	0.302123	4.68023e-14
NM_172648.3	Ifi205	interferon activated gene 205	-1.72877	0.301709	2.09059e-14
XR_001780284.1	LOC108167917	uncharacterized LOC108167917	-1.75725	0.295812	0.000126731
NR_015498.2	1500004A13Rik	RIKEN cDNA 1500004A13 gene	-1.76294	0.294647	6.86645e-12
XM_017315563.1	Mterf3	mitochondrial transcription termination factor 3, transcript variant X1	-1.77073	0.293061	0.00709058
XM_011240056.2	Mgst2	microsomal glutathione S-transferase 2, transcript variant X1	-1.77908	0.291369	2.00973e-05
NM_011435.3	Sod3	superoxide dismutase 3, extracellular	-1.78448	0.290281	0.00599201
XR_001780187.1	4930469K13Rik	RIKEN cDNA 4930469K13 gene, transcript variant X2	-1.78715	0.289744	0.000262082
XM_011244154.2	Slc38a6	solute carrier family 38, member 6, transcript variant X1	-1.80487	0.286206	0.0428191
XM_017321095.1	Zfp932	zinc finger protein 932, transcript variant X4	-1.81711	0.283789	4.41923e-10
NM_011178.2	Prtn3	proteinase 3	-1.828	0.281654	1.45272e-13
XR_382594.1	Gm17039	predicted gene 17039	-1.83108	0.281053	0.00172075
NM_023785.3	Ppbp	pro-platelet basic protein	-1.83181	0.280913	1.97218e-05
XM_017313765.1	LOC108167725	uncharacterized LOC108167725	-1.84581	0.278199	9.00722e-19
NM_010734.2	Lst1	leukocyte specific transcript 1	-1.84986	0.277418	1.51908e-12
XM_011246186.2	Ccr6	chemokine (C-C motif) receptor 6, transcript variant X1	-1.85223	0.276963	0.0191211
NM_009080.2	Rpl26	ribosomal protein L26	-1.85273	0.276868	1.78683e-32
XM_006529764.3	Ikbke	inhibitor of kappaB kinase epsilon, transcript variant X5	-1.87265	0.273071	0.000967126
NM_011060.4	Padi3	peptidyl arginine deiminase, type III	-1.87267	0.273068	8.34326e-06
NM_001033543.3	Il20rb	interleukin 20 receptor beta	-1.87925	0.271825	2.44282e-13
XR_383705.3	Gm34643	predicted gene, 34643	-1.89456	0.268955	0.00216406
NM_027562.4	Clec2g	C-type lectin domain family 2, member g, transcript variant 1	-1.93417	0.261672	0.00912679
NM_175692.3	Snhg11	small nucleolar RNA host gene 11	-1.95492	0.257934	0.000550203
NM_144539.5	Slamf7	SLAM family member 7	-1.95528	0.25787	6.36811e-29
XM_006522664.3	Clec16a	C-type lectin domain family 16, member A, transcript variant X7	-1.96375	0.25636	5.7001e-06
XR_872234.2	Gm40812	predicted gene, 40812, transcript variant X1	-1.99028	0.251691	6.67591e-12
NM_053110.4	Gpnmb	glycoprotein (transmembrane) nmb	-1.99396	0.251049	8.40995e-67
XM_017322110.1	Tnni3	troponin I, cardiac 3, transcript variant X1	-1.99551	0.250779	2.6997e-05
XM_017321688.1	Clec4e	C-type lectin domain family 4, member e, transcript variant X2	-1.99765	0.250408	0.0164049
XR_872284.1	Gm39606	predicted gene, 39606	-2.00016	0.249972	0.000395707
XM_006533589.2	Endov	endonuclease V, transcript variant X4	-2.00083	0.249857	0.00599987
NM_033575.3	Pcdhgb2	protocadherin gamma subfamily B, 2	-2.00616	0.248935	0.000192026
XM_006496969.3	4930523C07Rik	RIKEN cDNA 4930523C07 gene, transcript variant X5	-2.01562	0.247308	0.00440771
NR_051981.1	H2-Q5	histocompatibility 2, Q region locus 5	-2.02825	0.245153	5.33612e-24
NM_013777.2	Akr1c12	aldo-keto reductase family 1, member C12	-2.0359	0.243856	6.42676e-10
XM_006530977.3	Def8	differentially expressed in FDCP 8, transcript variant X3	-2.04898	0.241654	0.0453232
NM_008503.5	Rps2	ribosomal protein S2	-2.05213	0.241128	4.2783e-50
NM_008608.4	Mmp14	matrix metallopeptidase 14 (membrane-inserted)	-2.06793	0.238501	0.0104539
XM_011242244.2	Gm40498	predicted gene, 40498	-2.0728	0.237697	2.45068e-16
NM_178870.5	Hs3st3a1	heparan sulfate (glucosamine) 3-O-sulfotransferase 3A1	-2.09628	0.23386	0.000997081
NR_028359.1	5830417I10Rik	RIKEN cDNA 5830417I10 gene	-2.10083	0.233124	5.67789e-26
NM_027834.3	9130008F23Rik	RIKEN cDNA 9130008F23 gene	-2.10444	0.232541	2.14631e-10
XM_006504056.2	Pgm1	phosphoglucomutase 1, transcript variant X1	-2.10846	0.231894	0.0363605
XM_017321843.1	Ikbke	inhibitor of kappaB kinase epsilon, transcript variant X3	-2.11003	0.231642	0.0140179
NM_152839.3	Jchain	immunoglobulin joining chain	-2.14284	0.226434	3.53208e-28
NM_029037.4	Pomk	protein-O-mannose kinase	-2.15501	0.224531	6.10002e-68
XM_006506461.3	Tmem176b	transmembrane protein 176B, transcript variant X6	-2.17936	0.220774	1.22491e-05
XR_880427.1	LOC105246914	uncharacterized LOC105246914	-2.19132	0.218951	2.01979e-07
NM_010590.5	Ajuba	ajuba LIM protein	-2.20891	0.216298	2.35871e-06
XM_017317261.1	H2-Ob	histocompatibility 2, O region beta locus, transcript variant X2	-2.21503	0.215382	3.29983e-05
NM_011979.2	Vnn3	vanin 3	-2.22179	0.214376	4.0454e-22
NM_017370.2	Hp	haptoglobin	-2.23288	0.212734	0.000345155
XM_006529763.3	Ikbke	inhibitor of kappaB kinase epsilon, transcript variant X4	-2.24612	0.210791	2.91839e-11
NM_024191.2	Arl2bp	ADP-ribosylation factor-like 2 binding protein, transcript variant 1	-2.25051	0.21015	2.49064e-05
NM_182783.2	Fam167b	family with sequence similarity 167, member B	-2.2626	0.208396	9.66074e-09
XR_375712.3	Gm38503	predicted gene, 38503	-2.27054	0.207252	2.9004e-07
NM_001167908.1	Ppp1r3e	protein phosphatase 1, regulatory (inhibitor) subunit 3E	-2.27512	0.206596	4.35242e-10
XM_006510634.3	Ubash3b	ubiquitin associated and SH3 domain containing, B, transcript variant X2	-2.27631	0.206425	1.30788e-07
NM_181390.3	Mustn1	musculoskeletal, embryonic nuclear protein 1	-2.28329	0.205429	0.00747654
NR_045845.1	Gm5547	predicted gene 5547	-2.2903	0.204434	1.31433e-07
XM_006541153.2	Hddc3	HD domain containing 3, transcript variant X1	-2.30758	0.201999	0.00024618
XM_006502524.3	Chil5	chitinase-like 5, transcript variant X4	-2.30846	0.201875	0.00172474
NM_018754.2	Sfn	stratifin	-2.31664	0.200735	2.97779e-27
NM_175648.2	Trim30b	tripartite motif-containing 30B	-2.3333	0.19843	8.07199e-11
XM_011238892.2	Gm39701	predicted gene, 39701	-2.36169	0.194563	4.31631e-26
XM_011239623.1	Accs	1-aminocyclopropane-1-carboxylate synthase (non-functional), transcript variant X7	-2.37253	0.193106	0.00348583
NR_015465.2	C920009B18Rik	RIKEN cDNA C920009B18 gene	-2.40023	0.189434	0.000286022
XR_865897.2	Gm30956	predicted gene, 30956	-2.40629	0.188641	4.19175e-06
NM_023908.2	Slco3a1	solute carrier organic anion transporter family, member 3a1, transcript variant 1	-2.41176	0.187926	2.41232e-07
XM_011242844.2	Gm40525	predicted gene, 40525, transcript variant X1	-2.4158	0.1874	2.21355e-13
NM_008081.3	B4galnt2	beta-1,4-N-acetyl-galactosaminyl transferase 2	-2.46092	0.18163	0.00124975
XM_006518769.3	Lacc1	laccase (multicopper oxidoreductase) domain containing 1, transcript variant X1	-2.48118	0.179098	8.6173e-05
XM_011238875.2	Slamf7	SLAM family member 7, transcript variant X4	-2.49015	0.177988	2.14719e-09
NM_011838.4	Lynx1	Ly6/neurotoxin 1	-2.50036	0.176733	3.41446e-37
NM_008768.2	Orm1	orosomucoid 1	-2.51198	0.175315	3.91996e-05
XR_385428.2	Gm35455	predicted gene, 35455	-2.53724	0.172272	0.000306765
XM_017317457.1	Zfp40	zinc finger protein 40, transcript variant X4	-2.55262	0.170445	0.00344764
XM_006501185.3	Frrs1	ferric-chelate reductase 1, transcript variant X3	-2.56731	0.168718	3.57426e-06
XR_378506.2	Gm32707	predicted gene, 32707	-2.58131	0.16709	0.0378857
XM_017313711.1	Gm40514	predicted gene, 40514	-2.58588	0.166561	9.11843e-14
XM_017318321.1	Gm41885	predicted gene, 41885, transcript variant X1	-2.59989	0.164951	7.96281e-29
NR_045561.1	Csf3r	colony stimulating factor 3 receptor (granulocyte), transcript variant 3	-2.60822	0.164001	5.68757e-09
NM_019917.2	Vmn2r26	vomeronasal 2, receptor 26	-2.60939	0.163868	1.2151e-23
NM_029627.2	Ly6k	lymphocyte antigen 6 complex, locus K	-2.64797	0.159545	0.036893
NM_010548.2	Il10	interleukin 10	-2.66383	0.1578	2.12943e-16
XM_017316015.1	Zfhx2	zinc finger homeobox 2, transcript variant X2	-2.70211	0.153668	1.01398e-07
NM_020605.3	Jph3	junctophilin 3	-2.74027	0.149657	0.020731
XR_874615.1	Gm26782	predicted gene, 26782	-2.74947	0.148706	3.46521e-15
NM_011670.2	Uchl1	ubiquitin carboxy-terminal hydrolase L1	-2.75634	0.147999	9.83085e-06
XM_006539195.2	Cpsf3l	cleavage and polyadenylation specific factor 3-like, transcript variant X4	-2.77916	0.145676	0.0143197
NM_001002786.2	Rab44	RAB44, member RAS oncogene family	-2.79964	0.143623	0.000165533
XM_006503035.3	Oscp1	organic solute carrier partner 1, transcript variant X2	-2.80568	0.143023	2.41067e-10
XR_874599.2	4930572G02Rik	RIKEN cDNA 4930572G02 gene, transcript variant X2	-2.8137	0.14223	0.000633256
NM_001024848.2	Apol7b	apolipoprotein L 7b	-2.90167	0.133816	0.00231093
NM_023831.3	Ift46	intraflagellar transport 46	-2.92666	0.131519	0.00483754
XM_011248563.1	Gm42031	predicted gene, 42031	-2.9267	0.131515	3.57628e-06
NM_008421.3	Kcnc1	potassium voltage gated channel, Shaw-related subfamily, member 1, transcript variant 2	-2.96524	0.128048	0.0431638
NM_029884.1	Hgsnat	heparan-alpha-glucosaminide N-acetyltransferase	-2.97922	0.126813	2.41622e-165
XR_379366.3	Gm32131	predicted gene, 32131	-2.99203	0.125692	2.84612e-11
NM_001293759.1	Dctn6	dynactin 6, transcript variant 4	-2.99887	0.125098	0.00028903
XR_001778020.1	Trim34a	tripartite motif-containing 34A, transcript variant X4	-3.03001	0.122427	7.81199e-08
NM_009892.3	Chil3	chitinase-like 3	-3.06427	0.119554	9.13221e-28
XR_001782261.1	LOC105243785	uncharacterized LOC105243785	-3.06608	0.119404	0.0251653
NM_001038643.1	Slco3a1	solute carrier organic anion transporter family, member 3a1, transcript variant 2	-3.06798	0.119247	5.85577e-05
NM_013917.2	Pttg1	pituitary tumor-transforming gene 1, transcript variant 2	-3.07186	0.118927	1.30308e-09
XM_017316243.1	Dnah12	dynein, axonemal, heavy chain 12, transcript variant X4	-3.08527	0.117826	1.52953e-22
XM_017321515.1	Aim2	absent in melanoma 2, transcript variant X21	-3.09149	0.117319	8.38901e-07
XM_011244594.2	Gm3325	predicted gene 3325, transcript variant X1	-3.10092	0.116555	9.46709e-15
XM_017317579.1	Btnl2	butyrophilin-like 2, transcript variant X1	-3.12234	0.114837	0.00152267
XM_011249610.2	Zfp33b	zinc finger protein 33B	-3.14269	0.113229	8.00149e-24
XR_868771.1	Gm38762	predicted gene, 38762	-3.17694	0.110572	0.00216661
XM_017313610.1	Mon1a	MON1 homolog A, secretory traffciking associated, transcript variant X1	-3.20576	0.108385	2.51987e-08
NR_037964.1	2610507I01Rik	RIKEN cDNA 2610507I01 gene	-3.28902	0.102307	3.63091e-100
NR_126479.1	Gm13986	predicted gene 13986	-3.30086	0.101471	2.4808e-49
XR_876388.1	Gm41523	predicted gene, 41523	-3.30203	0.101389	2.21889e-09
XR_877919.2	Gm16299	predicted gene 16299	-3.30345	0.101289	0.00223593
XM_017316806.1	Apobec3	apolipoprotein B mRNA editing enzyme, catalytic polypeptide 3, transcript variant X1	-3.3152	0.100468	9.72777e-18
XR_870491.1	Gm39189	predicted gene, 39189	-3.32408	0.0998511	0.0362257
XM_017322235.1	Mill2	MHC I like leukocyte 2, transcript variant X5	-3.33506	0.0990941	8.10397e-10
NR_030675.1	D730005E14Rik	RIKEN cDNA D730005E14 gene	-3.37368	0.0964762	3.53308e-46
NR_040401.1	C920006O11Rik	RIKEN cDNA C920006O11 gene	-3.38747	0.0955587	7.48641e-13
NM_177723.4	Vsig8	V-set and immunoglobulin domain containing 8, transcript variant 1	-3.40793	0.0942132	0.000881845
NM_175485.4	Prtg	protogenin	-3.41375	0.0938336	0.0022287
XM_011250234.2	Eif4g3	eukaryotic translation initiation factor 4 gamma, 3, transcript variant X34	-3.48799	0.0891273	0.0018827
XR_385062.2	Gm30474	predicted gene, 30474	-3.49168	0.0888994	5.41608e-05
XM_017315686.1	Gm40991	predicted gene, 40991	-3.50433	0.0881235	3.6981e-32
XR_881403.1	Gm42312	predicted gene, 42312, transcript variant X2	-3.54978	0.0853908	0.000212949
XM_017316277.1	LOC108168162	leucine-rich repeat extensin-like protein 3, transcript variant X1	-3.56474	0.0845096	1.36805e-05
NM_001033978.3	H2-Eb2	histocompatibility 2, class II antigen E beta2	-3.58308	0.0834423	1.38481e-28
XR_001780752.1	Fancc	Fanconi anemia, complementation group C, transcript variant X21	-3.59503	0.082754	3.08482e-07
NM_198630.2	1810024B03Rik	RIKEN cDNA 1810024B03 gene	-3.60249	0.0823269	0.0100328
NM_024406.2	Fabp4	fatty acid binding protein 4, adipocyte	-3.62073	0.0812926	1.68423e-117
XR_001778246.1	LOC108167453	uncharacterized LOC108167453	-3.63135	0.0806967	1.56609e-05
NR_003555.1	Vmn2r29	vomeronasal 2, receptor 29, transcript variant 2	-3.64947	0.0796891	0.000794155
XM_017321253.1	LOC108169093	MLV-related proviral Env polyprotein-like	-3.65929	0.0791485	8.74256e-28
NR_040749.1	Gm15133	predicted gene 15133	-3.67321	0.0783889	2.7272e-08
NR_046184.1	4930447K03Rik	RIKEN cDNA 4930447K03 gene	-3.68743	0.0776201	0.0218352
NM_025557.1	Pcp4l1	Purkinje cell protein 4-like 1	-3.69402	0.077266	9.68165e-09
NM_021320.3	Ntn4	netrin 4	-3.71734	0.0760271	2.29593e-19
NR_040534.1	Gm10548	predicted gene 10548	-3.80698	0.0714471	0.00241089
NM_008489.2	Lbp	lipopolysaccharide binding protein	-3.85213	0.0692459	5.60172e-56
NM_007974.4	F2rl1	coagulation factor II (thrombin) receptor-like 1	-3.90483	0.0667619	0.0362257
NM_010766.2	Marco	macrophage receptor with collagenous structure	-3.96648	0.0639692	1.16388e-08
NM_010742.1	Ly6d	lymphocyte antigen 6 complex, locus D	-3.97013	0.0638075	4.03397e-158
NM_145532.3	Mall	mal, T cell differentiation protein-like	-4.00756	0.0621735	9.10491e-17
NM_023279.2	Tubb3	tubulin, beta 3 class III	-4.0295	0.061235	2.77902e-07
XM_017319389.1	Gm39972	predicted gene, 39972, transcript variant X1	-4.03803	0.060874	1.52989e-17
XR_382479.2	Gm31657	predicted gene, 31657, transcript variant X8	-4.05208	0.0602841	3.41698e-07
NM_001033535.3	Tnfaip8l3	tumor necrosis factor, alpha-induced protein 8-like 3	-4.0537	0.0602165	0.00249755
XM_006530048.3	Fabp4	fatty acid binding protein 4, adipocyte, transcript variant X1	-4.1864	0.0549249	1.2151e-23
XR_001779735.1	LOC108167355	uncharacterized LOC108167355	-4.26373	0.0520582	1.82587e-36
NR_038079.1	Gm2447	predicted gene 2447	-4.34954	0.0490521	0.000383234
XM_006509311.3	Msr1	macrophage scavenger receptor 1, transcript variant X1	-4.44235	0.0459958	0.0026441
NM_025929.2	2010109I03Rik	RIKEN cDNA 2010109I03 gene	-4.44786	0.0458205	0.0351092
NM_139218.1	Dppa3	developmental pluripotency-associated 3	-4.51763	0.0436574	0.0256159
NM_008939.2	Prss12	protease, serine 12 neurotrypsin (motopsin)	-4.53587	0.0431088	9.84912e-06
XR_881402.1	Gm42312	predicted gene, 42312, transcript variant X1	-4.53886	0.0430197	0.000104008
XR_385346.2	Olfr111	olfactory receptor 111, transcript variant X2	-4.5704	0.0420894	0.0203997
NM_011913.2	Best1	bestrophin 1	-4.57715	0.0418929	1.12554e-53
XR_869515.1	Gm40409	predicted gene, 40409	-4.64734	0.0399035	0.000940833
XM_006522410.3	Zbtb20	zinc finger and BTB domain containing 20, transcript variant X21	-4.64933	0.0398484	0.000187971
NM_001145162.1	Ube2ql1	ubiquitin-conjugating enzyme E2Q family-like 1	-4.65066	0.0398119	0.0160047
NM_146578.2	Olfr1033	olfactory receptor 1033	-4.65316	0.0397428	6.54158e-09
NM_009802.2	Car6	carbonic anhydrase 6	-4.68438	0.038892	2.02405e-62
XM_011248335.1	Slc35f3	solute carrier family 35, member F3, transcript variant X5	-4.70201	0.0384198	2.94836e-18
XR_374848.1	Gm38521	predicted gene, 38521	-4.72089	0.0379202	0.000599999
XR_001780577.1	LOC328066	uncharacterized LOC328066	-4.73682	0.0375038	2.11634e-10
NM_133237.3	Apcdd1	adenomatosis polyposis coli down-regulated 1	-4.82579	0.0352608	2.99658e-31
XM_017315280.1	LOC108167946	zinc finger protein 120-like	-4.85867	0.0344664	0.0494636
NM_001034903.3	Mansc4	MANSC domain containing 4	-4.91713	0.0330977	0.0435269
NM_033217.3	Ngfr	nerve growth factor receptor (TNFR superfamily, member 16)	-4.93998	0.0325775	3.95717e-30
NR_015523.2	A730017L22Rik	RIKEN cDNA A730017L22 gene	-4.95263	0.0322931	6.44559e-30
NR_040631.1	4930412B13Rik	RIKEN cDNA 4930412B13 gene	-4.95874	0.0321566	0.00590828
XM_011243911.2	Hdac9	histone deacetylase 9, transcript variant X12	-4.96523	0.0320122	0.0369517
XR_001784677.1	Gak	cyclin G associated kinase, transcript variant X2	-4.99816	0.03129	0.00403531
XR_881388.2	Gm11415	predicted gene 11415	-5.04154	0.0303631	7.49914e-05
NM_001317404.1	Clcn7	chloride channel, voltage-sensitive 7, transcript variant 2	-5.06565	0.0298598	0.00257116
XM_017316808.1	Apobec3	apolipoprotein B mRNA editing enzyme, catalytic polypeptide 3, transcript variant X5	-5.17389	0.0277015	0.00153811
XM_006502239.3	Gon4l	gon-4-like (C.elegans), transcript variant X3	-5.20175	0.0271717	0.018532
XR_001784566.1	Gm13213	predicted gene 13213, transcript variant X2	-5.262	0.0260604	0.0481315
XM_011239478.1	Kiz	kizuna centrosomal protein, transcript variant X4	-5.26302	0.0260419	0.0470595
XR_871946.1	Gm31090	predicted gene, 31090	-5.26442	0.0260167	0.00139057
XM_017319995.1	BC026585	cDNA sequence BC026585, transcript variant X1	-5.29892	0.025402	1.963e-20
NR_102284.1	5830444B04Rik	RIKEN cDNA 5830444B04 gene, transcript variant 2	-5.3013	0.02536	0.0458791
XR_391433.3	Gm31597	predicted gene, 31597	-5.30544	0.0252874	1.30672e-05
XM_011244379.1	Nfil3	nuclear factor, interleukin 3, regulated, transcript variant X2	-5.32701	0.024912	0.0380644
NM_019807.2	Acpp	acid phosphatase, prostate, transcript variant 2	-5.33317	0.0248059	1.89864e-09
XR_001781691.1	Gm39556	predicted gene, 39556, transcript variant X4	-5.34264	0.0246436	0.0369517
NR_015545.2	4930481A15Rik	RIKEN cDNA 4930481A15 gene, transcript variant 1	-5.35102	0.024501	0.00075049
XR_872286.1	Gm39607	predicted gene, 39607, transcript variant X1	-5.38026	0.0240094	7.87119e-08
XM_006532797.3	Sox30	SRY (sex determining region Y)-box 30, transcript variant X1	-5.40237	0.0236442	0.0302063
XM_006521897.3	Gramd1c	GRAM domain containing 1C, transcript variant X5	-5.40469	0.0236061	0.00870461
XR_872685.1	Gm34215	predicted gene, 34215	-5.41422	0.0234509	0.0319713
NR_033305.1	AA388235	expressed sequence AA388235	-5.42061	0.0233471	8.62742e-20
XM_017313046.1	LOC108167560	putative uncharacterized protein FLJ46204	-5.43346	0.0231401	0.0103104
XM_006503424.3	Hspb11	heat shock protein family B (small), member 11, transcript variant X1	-5.44826	0.022904	0.0256611
XR_001784559.1	Gm2163	predicted gene 2163	-5.47999	0.0224058	0.0241764
XR_001780227.1	Ap4e1	adaptor-related protein complex AP-4, epsilon 1, transcript variant X7	-5.48263	0.0223648	0.00756859
XR_880410.1	Gm42105	predicted gene, 42105	-5.48316	0.0223566	0.0219959
XM_006515166.2	Bzw2	basic leucine zipper and W2 domains 2, transcript variant X1	-5.48636	0.022307	0.0218976
NM_001316755.1	Cnbd2	cyclic nucleotide binding domain containing 2, transcript variant 2	-5.48977	0.0222543	2.86342e-14
NM_177195.3	Atp8b5	ATPase, class I, type 8B, member 5	-5.51787	0.0218251	0.00674146
NM_008183.3	Gstm2	glutathione S-transferase, mu 2	-5.52213	0.0217608	1.78243e-14
XM_017320305.1	Zdhhc18	zinc finger, DHHC domain containing 18, transcript variant X2	-5.5276	0.0216784	0.0210223
XR_873936.1	Gm41053	predicted gene, 41053	-5.53524	0.0215639	0.0198452
XM_017319390.1	Gm39972	predicted gene, 39972, transcript variant X2	-5.57061	0.0210416	0.000261122
XR_865740.1	Gm37125	predicted gene, 37125, transcript variant X2	-5.61493	0.020405	0.0137142
NM_001166672.1	Gm14548	predicted gene 14548	-5.65058	0.019907	0.0127711
XM_017320482.1	LOC105247125	uncharacterized LOC105247125, transcript variant X2	-5.65432	0.0198555	4.99999e-09
XM_017313401.1	Rab6b	RAB6B, member RAS oncogene family, transcript variant X3	-5.67579	0.0195622	0.0123499
NM_007919.2	Cela2a	chymotrypsin-like elastase family, member 2A	-5.76958	0.0183308	3.48963e-07
NM_008104.2	Gcm2	glial cells missing homolog 2 (Drosophila)	-5.77583	0.0182517	0.00708085
XM_006523462.2	Guca1b	guanylate cyclase activator 1B, transcript variant X1	-5.83327	0.0175392	0.00690837
XR_387594.2	Gm34931	predicted gene, 34931, transcript variant X1	-5.83833	0.0174779	0.00560322
XR_384581.3	Slc15a2	solute carrier family 15 (H+/peptide transporter), member 2, transcript variant X1	-5.88058	0.0169734	4.46541e-05
XR_001782657.1	Gm41885	predicted gene, 41885, transcript variant X3	-5.89399	0.0168164	4.70475e-05
XM_017318106.1	Cep78	centrosomal protein 78, transcript variant X3	-5.89761	0.0167742	0.00433993
XM_011249800.1	Gm42226	predicted gene, 42226	-5.89977	0.0167492	2.15164e-27
XR_001778245.1	Gm36430	predicted gene, 36430, transcript variant X2	-5.92385	0.0164719	0.00389242
XM_006525081.3	Rftn1	raftlin lipid raft linker 1, transcript variant X1	-5.95528	0.0161169	3.31245e-176
NM_207668.2	Acpp	acid phosphatase, prostate, transcript variant 1	-6.01084	0.015508	1.25325e-278
XM_006512791.3	Akap7	A kinase (PRKA) anchor protein 7, transcript variant X11	-6.01875	0.0154232	0.00262295
XM_011248496.2	Arv1	ARV1 homolog, fatty acid homeostasis modulator, transcript variant X3	-6.03114	0.0152913	0.0024818
NR_028551.1	Snord53	small nucleolar RNA, C/D box 53	-6.04288	0.0151675	0.00237743
NM_172904.2	Fsd2	fibronectin type III and SPRY domain containing 2	-6.04535	0.0151415	0.00237743
XM_006539214.3	Fblim1	filamin binding LIM protein 1, transcript variant X2	-6.05482	0.0150425	0.00230514
XM_017320563.1	Gm42368	predicted gene, 42368, transcript variant X1	-6.05953	0.0149934	3.15453e-08
NR_102283.1	5830444B04Rik	RIKEN cDNA 5830444B04 gene, transcript variant 1	-6.06592	0.0149271	0.00228013
XM_011241224.2	Hebp1	heme binding protein 1, transcript variant X1	-6.0889	0.0146912	0.00237743
XM_017312374.1	Trim12a	tripartite motif-containing 12A, transcript variant X3	-6.09764	0.0146025	0.00194985
XR_380174.2	Gm26740	predicted gene, 26740, transcript variant X2	-6.10231	0.0145554	0.0023211
XM_017315415.1	Naip5	NLR family, apoptosis inhibitory protein 5, transcript variant X2	-6.13935	0.0141863	0.0016982
NR_110484.1	4921529L05Rik	RIKEN cDNA 4921529L05 gene	-6.20392	0.0135654	0.00118931
XM_006539164.1	Cep85	centrosomal protein 85, transcript variant X3	-6.23583	0.0132687	0.000306765
XR_876866.1	Gm41595	predicted gene, 41595	-6.32197	0.0124997	0.000926574
XR_001779926.1	Kcnh6	potassium voltage-gated channel, subfamily H (eag-related), member 6, transcript variant X7	-6.46058	0.0113546	0.000383234
XR_382293.1	Gm34084	predicted gene, 34084, transcript variant X6	-6.71642	0.00950946	0.000153435
XR_872235.2	Gm40812	predicted gene, 40812, transcript variant X2	-6.77279	0.00914505	2.86342e-14
XR_870988.1	Gm40543	predicted gene, 40543	-6.91809	0.0082689	4.39161e-05
NM_001011872.2	Olfr1034	olfactory receptor 1034	-6.96001	0.00803208	3.04906e-05
XR_001784571.1	LOC108169013	pollen-specific leucine-rich repeat extensin-like protein 2, transcript variant X4	-6.98893	0.00787267	2.62189e-05
XR_001779733.1	Gm26740	predicted gene, 26740, transcript variant X1	-6.99781	0.00782438	2.95044e-05
XR_001779734.1	Gm26740	predicted gene, 26740, transcript variant X3	-7.02649	0.00767037	2.06876e-05
XR_877902.1	Gm41861	predicted gene, 41861	-7.04345	0.00758074	2.22929e-05
NM_001033851.1	Cpne8	copine VIII, transcript variant 2	-7.05356	0.00752778	2.39834e-05
XM_006529396.3	Map3k19	mitogen-activated protein kinase kinase kinase 19, transcript variant X1	-7.08381	0.00737158	1.66594e-05
NM_172980.2	Slc28a2	solute carrier family 28 (sodium-coupled nucleoside transporter), member 2	-7.10169	0.00728079	1.39569e-05
NM_173781.4	Rab6b	RAB6B, member RAS oncogene family	-7.11584	0.00720974	1.3342e-05
XR_872928.2	LOC105245440	uncharacterized LOC105245440	-7.1253	0.00716259	4.24425e-06
NR_028580.1	Gm10825	predicted gene 10825	-7.16975	0.00694528	1.23414e-12
XR_001780735.1	Gm20658	predicted gene 20658, transcript variant X1	-7.17177	0.00693555	1.14998e-05
XM_006516123.3	Slc38a6	solute carrier family 38, member 6, transcript variant X11	-7.17266	0.00693129	3.43233e-77
XR_001782119.1	Pot1b	protection of telomeres 1B, transcript variant X8	-7.20974	0.0067554	7.44154e-17
NM_001289504.1	Ispd	isoprenoid synthase domain containing, transcript variant 4	-7.3204	0.00625661	4.52621e-06
XM_017320560.1	LOC108169013	pollen-specific leucine-rich repeat extensin-like protein 2, transcript variant X2	-7.34692	0.00614268	1.04437e-26
XR_871502.1	Gm34607	predicted gene, 34607, transcript variant X2	-7.40567	0.00589755	2.99322e-06
XR_001781260.1	LOC108168162	leucine-rich repeat extensin-like protein 3, transcript variant X4	-7.50559	0.00550289	2.08844e-06
NM_146079.1	Guca1b	guanylate cyclase activator 1B	-7.5277	0.00541921	1.39286e-06
XR_875429.2	Gm41348	predicted gene, 41348	-7.54952	0.00533789	1.21542e-06
NM_198962.3	Hcrtr2	hypocretin (orexin) receptor 2	-7.69278	0.0048333	5.17251e-07
XM_017317148.1	Clec16a	C-type lectin domain family 16, member A, transcript variant X6	-7.83485	0.00438002	2.36307e-07
XR_382000.1	Gm30948	predicted gene, 30948	-7.85809	0.00431003	2.13347e-07
NM_172143.2	Ofcc1	orofacial cleft 1 candidate 1	-8.00123	0.00390292	9.81558e-08
XM_011248564.2	Gm42035	predicted gene, 42035	-8.18387	0.00343882	2.10981e-168
XR_380176.2	Gm34656	predicted gene, 34656	-8.18824	0.00342842	2.933e-08
XM_006540325.3	Eps8l1	EPS8-like 1, transcript variant X3	-8.39146	0.00297796	4.16115e-09
NR_028416.1	D630041G03Rik	RIKEN cDNA D630041G03 gene	-8.39886	0.00296273	7.85993e-09
XM_011239565.2	Olfr1033	olfactory receptor 1033, transcript variant X1	-8.50546	0.00275171	5.39935e-09
XM_992714.7	Trim5	tripartite motif-containing 5, transcript variant X1	-8.58794	0.0025988	2.16905e-19
XM_006522486.2	Tbc1d23	TBC1 domain family, member 23, transcript variant X3	-8.61637	0.00254809	2.77984e-09
NR_027858.1	Nlrp1c-ps	NLR family, pyrin domain containing 1C, pseudogene	-9.06518	0.00186685	1.46816e-10
XM_011243178.2	Raet1e	retinoic acid early transcript 1E, transcript variant X1	-9.64087	0.00125259	2.49197e-12
XM_006535833.3	Gm29779	predicted gene, 29779	-9.66538	0.00123149	7.66082e-42
NR_015556.1	2610035D17Rik	RIKEN cDNA 2610035D17 gene	-9.86778	0.0010703	3.66296e-13
